# Supplementary material for: Small and Random Peptides: An Unexplored Reservoir of Potentially Functional Primitive Organocatalysts. The Case of Seryl-Histidine
Source: Life (Basel). 2017 Apr 9;7(2):19. doi: 10.3390/life7020019 (PMC5492141; doi:10.3390/life7020019)
Supplement: Supplementary File 1 [file life-07-00019-s001.zip]

Archive with 3 entries (2 files):
- life-179962-review report/
- life-179962-review report/life-179962 review report.pdf
- life-179962-review report/life-179962-coverletter.pdf
